# Supplementary material for: Correction of VWF multimerization in type 2A/IIC von Willebrand disease by exogenous VWF propeptide supplementation
Source: Mol Ther. 2025 Sep 16;33(12):6366–78. doi: 10.1016/j.ymthe.2025.09.027 (PMC12703184; doi:10.1016/j.ymthe.2025.09.027)
Supplement: Table S1. In vitro restoration of VWF multimerization and secretion by co-expression of wild-type VWF propeptide with type 2A VWD variants at different molar ratios [file mmc2.xlsx]

## Sheet: Table S1
Table S1. In vitro restoration of VWF multimerization and secretion by co-expression of wild-type VWF propeptide with type 2A VWD variants at different molar ratios.
VWF variants	Disrupted stepsa	Ratio of VWFpp to mutant fl-hVWF plasmid	rVWF:Ag (% of WT)			rVWF:CB (% of WT)			rVWF:GPⅠbM(%of WT)			rVWF:CB/rVWF:Ag			rVWF:GPⅠbM/rVWF:Ag
			Preb	Postc	Fold	Preb	Postc	Fold	Preb	Postc	Fold	Preb	Postc	Fold	Preb	Postc	Fold
					increase			increase			increase			increase			increase
p.Asp437_Arg442del	i	1:1	66.5±	59.7± 6.1	NA	5.2±	24.6±	4.7	5.8±	30.8±	5.3	0.1±	0.4± 0.1	4	0.1±	0.5±	5
			7.7			3.7	5.3		0.7	7.9		0.1			0.1	0.1
	i	2:1	66.5±	63.3± 10.2	NA	5.2±	25.0±	4.8	5.8±	33.4±	5.7	0.1± 0.1	0.3± 0.1	3	0.1±	0.5±	5
			7.7			3.7	9		0.7	1.3					0.1	0
	i	4:1	66.5±	65.6± 7.1	1	5.2±	23.8±	4.6	5.8±	27.1±	4.7	0.1± 0.1	0.3± 0.0	3	0.1±	0.3±	3
			7.7			3.7	3.1		0.7	7.3					0.1	0.1
p.Cys570Ser	i	1:1	63.9± 4.6	53.3±	NA	6.7±	19.3±	2.9	5.3±	25.1±	4.7	0.1± 0.1	0.4±	4	0.1±	0.5±	5
				8		3.2	6		0.7	2.4			0.1		0.1	0.1
	i	2:1	63.9±	58.1 ±	NA	6.7±	19.2±	2.8	5.3±	21.8±	4.1	0.1± 0.1	0.3±	3	0.1±	0.4±	4
			4.6	5.4		3.2	8		0.7	0.2			0.2		0.1	0.1
	i	4:1	63.9± 4.6	51.7 ±	NA	6.7±	19.2±	2.8	5.3±	20.8±	3.9	0.1± 0.1	0.4±	4	0.1±	0.4±	4
				6.2		3.2	6		0.7	2.7			0		0.1	0
p.Ser292_Glu 333delinsLys	ii	1:1	92.0±	82.7±	NA	7.2±	20.0±	2.8	13.8±	44.1±	3.2	0.1± 0.1	0.2± 0.1	2	0.1±	0.5±	5
			10.3	0.6		3.2	8.9		1.5	2.9					0	0.1
	ii	2:1	92.0± 10.3	85.3±	NA	7.2±	33.8±	4.7	13.8±	48.8±	3.5	0.1± 0.1	0.4± 0.2	4	0.1±	0.6±	6
				2.3		3.2	9.2		1.5	1.3					0	0
	ii	4:1	92.0± 10.3	84.5±	NA	7.2±	34.6±	4.8	13.8±	44.2±	3.2	0.1± 0.1	0.4± 0.1	4	0.1±	0.5±	5
				8		3.2	8.2		1.5	3.3					0	0.1
p.Cys379Gly	ii	1:1	36.9± 6.1	64.9 ±	1.7	6.7±	26.9±	4	6.6±	20.4±	3.1	0.2± 0.1	0.5±	2.5	0.2±	0.3±	1.5
				9.4		1.5	13		4.5	6.8			0.4		0.1	0.1
	ii	2:1	36.9± 6.1	66.5±	1.8	6.7±	34.4±	5.1	6.6±	21.4±	3.2	0.2± 0.1	0.5 ±	2.5	0.2±	0.4±	2
				10.3		1.5	10		4.5	4.6			0.3		0.1	0
	ii	4:1	36.9± 6.1	65.4±	1.8	6.7±	33.0±	4.9	6.6±	18.0±	2.7	0.2± 0.1	0.5 ±	2.5	0.2±	0.3±	1.5
				11.4		1.5	12.1		4.5	6.6			0.2		0.1	0.1
p.Gly550Arg	ii	1:1	62.8± 10.3	60.5±	1	4.6±	28.1±	6.1	10.3±	28.9±	2.8	0.1± 0.1	0.5 ±	5	0.2±	0.4±	2
				9		6	2.1		2.8	8.1			0.2		0.1	0.1
	ii	2:1	62.8± 10.3	75.8±	1.2	4.6±	30.0±	6.5	10.3±	30.8±	3	0.1± 0.1	0.4 ±	4	0.2±	0.4±	2
				9.4		6	4.8		2.8	5.6			0.2		0.1	0.1
	ii	4:1	62.8± 10.3	82.0±	1.3	4.6±	38.1±	8.3	10.3±	32.3±	3.1	0.1± 0.1	0.5 ±	5	0.2±	0.4±	2
				9.9		6	6		2.8	2.5			0.2		0.1	0
p.Tyr87Ser	iii	1:1	94.0±	85.5±	NA	6.1±	21.2±	3.5	15.8±	48.9±	3.1	0.1± 0.0	0.2± 0.1	2	0.2±	0.6±	3
			2.6	11.1		0.4	6.8		1.4	9.6					0.1	0
	iii	2:1	94.0± 2.6	84.2± 6.3	NA	6.1±	27.1±	4.4	15.8±	48.0±	3	0.1± 0.0	0.3± 0.2	3	0.2±	0.6±	3
						0.4	7		1.4	7.5					0.1	0
	iii	4:1	94.0± 2.6	93.9± 3.3	1	6.1±	35.2±	5.8	15.8±	62.2±	3.9	0.1± 0.0	0.4± 0.2	4	0.2±	0.7±	3.5
						0.4	8.5		1.4	5.1					0.1	0.1
p.Asp172Asn	iii	1:1	11.5± 6.3	49.7±	4.3	2.1±	16.9±	8	3.9±	20.3±	5.2	0.1± 0.2	0.6±	6	0.2±	0.4±	2
				11.2		1.8	4.8		1.5	3.8			0.2		0.1	0.1
	iii	2:1	11.5± 6.3	63.3±	5.5	2.1±	31.7±	15.1	3.9±	43.3±	11.1	0.1± 0.2	0.6±	6	0.2±	0.7±	3.5
				7.5		1.8	7.4		1.5	7.9			0		0.1	0.1
	iii	4:1	11.5 ± 6.3	56.9±	5	2.1±	31.4±	15	3.9±	42.4±	10.9	0.1± 0.2	0.7±	7	0.2±	0.7±	3.5
				10.9		1.8	5.3		1.5	5.1			0.1		0.1	0.1
p.Arg202Trp	iii	1:1	47.5± 10.1	45.7±	NA	3.2±	4.8±	1.5	7.4±	38.2±	5.2	0.1± 0.1	0.3±	3	0.2±	0.7±	3.5
				9.3		1.1	1.9		3.5	10.4			0.3		0.1	0.1
	iii	2:1	47.5± 10.1	64.2±	1.4	3.2±	13.7±	4.3	7.4±	42.9±	5.8	0.1± 0.1	0.4±	4	0.2±	0.7±	3.5
				7.3		1.1	7.4		3.5	9.6			0.2		0.1	0.1
	iii	4:1	47.5± 10.1	85.7±	1.8	3.2±	34.4±	10.8	7.4±	63.1±	8.5	0.1± 0.1	0.5±	5	0.2±	0.8±	4
				6		1.1	6		3.5	6.2			0.2		0.1	0.1
VWFpp, VWF propetide; fl-hVWF, full length human VWF;a, the stepwise assembly of VWF multimer guided by VWFpp. Step i, formation of VWFpp dimers through D2:D2 interactions; step ii, recruitment of the D’D3 domain; step iii, helical stacking of intertwined D1D2D'D3 dimers via D1:D2 interactions. b, The levels of rVWF:Ag, rVWF:CB, rVWF:GPⅠbM, the rVWF:CB/rVWF:Ag ratios and rVWF:GPⅠbM/rVWF:Ag ratios…
