# Supplementary material for: Correction of VWF multimerization in type 2A/IIC von Willebrand disease by exogenous VWF propeptide supplementation
Source: Mol Ther. 2025 Sep 16;33(12):6366–78. doi: 10.1016/j.ymthe.2025.09.027 (PMC12703184; doi:10.1016/j.ymthe.2025.09.027)
Supplement: Table S3. Complete blood count analysis in the type 2A/IIC VWD mouse model (VWFY87S/Y87S) 16 weeks post-vector administration [file mmc3.xlsx]

## Sheet: Table S3
Table S3. Complete blood count analysis in the type 2A/IIC VWD mouse model (VWFY87S/Y87S) 16 weeks post vector administration.
Animal ID	1	2	3	4	5	6	7	8	9	10	11	12	13	14	15	16
WBC	4.1	4.6	10.1	10.4	10.8	10.1	9.9	8.7	9	8.1	4.1	3.3	6.6	7.8	4.8	7.2
(109/L)
NEU	17	17.6	14.4	15.1	9.8	17.4	10.2	8.7	9.3	17.7	9	7.8	7.6	11.1	7.4	7.6
(%)
LYM	80.7	78.6	82.7	81.4	86.5	77.6	84.8	87.1	87.2	77.9	85.4	89.7	89.5	86.1	89.3	90.2
(%)
MON	1.9	2.3	2	2.2	2.3	2.9	3.5	2.3	2.7	3.2	4.1	2	2.4	2	3.2	2
(%)
EOS	0.4	0.5	0.1	0.1	0.1	0.6	0.4	0.5	0.5	0.4	0.6	0.1	0.3	0.2	0.1	0.1
(%)
BAS	0	1	0.8	1.2	1.3	1.5	1.1	1.4	0.3	0.8	0.9	0.4	0.2	0.6	0	0.1
(%)
NEU	0.5	0.4	0.6	0.6	0.6	3	0.6	0.8	0.6	3	0.4	0.4	0.6	0.6	0.4	0.6
(109/L)
LYM	3.18	4	9.2	9.9	9.3	9.2	6.9	7.2	7.5	6	3.5	3.2	5.4	6.6	4.2	6.6
(109/L)
MON	0.38	0.2	0.2	0.2	0.2	0.2	0.2	0.2	0.1	0.4	0.4	0.1	0.2	0.1	0.1	0.1
(109/L)
EOS	0.03	0.03	0.01	0.01	0.01	0.01	0.01	0.01	0.01	0.01	0.01	0.01	0.01	0.01	0.01	0.01
(109/L)
BAS	0	0.1	0.1	0.1	0.2	0.2	0.1	0.2	0.1	0.1	0.2	0.2	0.1	0.2	0	0.1
(109/L)
RBC	6.6	5.9	11.4	9.6	9.5	8.9	10.2	9.4	8.2	7.8	6.8	8.7	8.8	9.2	9.4	8.7
(1012/L)
HGB	115	119	163	141	138	132	144	135	117	114	102	126	126	132	138	126
(g/L)
HCT	39.2	41.6	56	55.5	55.7	54.7	56.2	55	53.4	52.5	51	53.8	46.9	47.3	47.5	47.1
(%)
MCV	56.1	50.4	49.2	45.2	48.2	48.5	43.4	43.7	46.7	43.7	45.5	42.2	56.4	56.2	58.6	54
(fL)
MCH	15.2	15.1	14.3	14.1	13.5	14.4	12.6	13.2	12.6	13.8	15	13.2	15.8	16.4	18.2	17
(pg)
MCHC	272	250	291	309	279	297	288	300	273	312	327	312	324	306	342	376
(g/L)
RDW-SD	28.1	29.8	22.4	24.4	29.2	31.5	28	31.8	25.2	27.1	32.2	30.7	37.8	32	37.4	35
(fL)
RDW-CV	14.2	14.7	20.2	14.3	14.7	17	15	17.5	15.7	14.5	15.1	15.5	14.8	14.9	15.4	14.8
(%)
PL	846	890	860	855	948	879	814	844	876	823	899	879	984	930	954	942
(109/L)
MPV	4.2	4.3	5.8	5.3	5.3	5.9	5.3	5.3	5.3	5.9	5.5	5.2	5.2	5.8	5.4	5.4
(fL)
PCT	0.2	0.2	0.2	0.2	0.2	0.2	0.1	0.1	0.2	0.1	0.3	0.1	0.1	0.1	0.1	0.1
(%)
PDW	15.9	16.3	16	15.8	16	16.3	15.6	15.7	15.9	15.6	15.8	16.5	16	15.8	16.1	15.8
(%)
WBC, White Blood Cell Count (Reference range: 4.45-13.96×109/L); NEU(%), Neutrophil Percentage (Reference range: 7.36-28.59%); LYM(%), Lymphocyte Percentage (Reference range: 61.26-87.18%); MON(%), Monocyte Percentage (Reference range: 2.18-11.02%); EOS(%), Eosinophil Percentage (Reference range: 0.13-4.42%); BAS(%), Basophil Percentage (Reference range: 0.01-1.24%); NEU(109/L), Neutrophil Count …
